# Supplementary material for: Postauricular Muscle Reflex as a Potential Objective Measure of Auditory Function in Normal-Hearing Adults
Source: Sensors (Basel). 2026 Apr 19;26(8):2524. doi: 10.3390/s26082524 (PMC13120091; doi:10.3390/s26082524)
Supplement: Supplementary file 1 [file sensors-26-02524-s001.zip]

Archive with 1 entries (1 files):
- sensors-4203700-supplementary.pdf
